# Supplementary material for: Role of the Skin Microenvironment in Melanomagenesis: Epidermal Keratinocytes and Dermal Fibroblasts Promote BRAF Oncogene-Induced Senescence Escape in Melanocytes
Source: Cancers (Basel). 2022 Feb 27;14(5):1233. doi: 10.3390/cancers14051233 (PMC8909265; doi:10.3390/cancers14051233)
Supplement: Supplementary file 1 [file cancers-14-01233-s001.zip]

Archive with 1 entries (1 files):
- cancers-1555988-supplementary.pdf
